# Supplementary material for: Effect of Time-Restricted Eating on Circulating Levels of IGF1 and Its Binding Proteins in Obesity: An Exploratory Analysis of a Randomized Controlled Trial
Source: Nutrients. 2024 Oct 14;16(20):3476. doi: 10.3390/nu16203476 (PMC11510611; doi:10.3390/nu16203476)
Supplement: Supplementary file 1 [file nutrients-16-03476-s001.zip]

Archive with 1 entries (1 files):
- nutrients-3186798-supplementary.pdf
